# Supplementary material for: Concomitant Treatment with Voriconazole and Flucloxacillin: A Combination to Avoid
Source: Antibiotics (Basel). 2021 Sep 15;10(9):1112. doi: 10.3390/antibiotics10091112 (PMC8469006; doi:10.3390/antibiotics10091112)
Supplement: Supplementary file 1 [file antibiotics-10-01112-s001.zip]

Archive with 1 entries (1 files):
- antibiotics-1377598-supplementary.pdf
